# Supplementary material for: Global birth prevalence of congenital heart defects 1970–2017: updated systematic review and meta-analysis of 260 studies
Source: Int J Epidemiol. 2019 Feb 19;48(2):455–63. doi: 10.1093/ije/dyz009 (PMC6469300; doi:10.1093/ije/dyz009)
Supplement: Supplementary Data [file dyz009_supp.zip]

Archive with 3 entries (2 files):
- dyz009-Suppl_data/
- dyz009-Suppl_data/dyz009_Suppl_2.xlsx
- dyz009-Suppl_data/dyz009_Suppl_1.docx
