# Supplementary material for: Global birth prevalence of congenital heart defects 1970–2017: updated systematic review and meta-analysis of 260 studies
Source: Int J Epidemiol. 2019 Feb 19;48(2):455–63. doi: 10.1093/ije/dyz009 (PMC6469300; doi:10.1093/ije/dyz009)
Supplement: Supplementary Data [file dyz009_supp.zip › dyz009-Suppl_data/dyz009_Suppl_2.xlsx]

## Sheet: Raw data and NOS quality
Study ID	Author	Publication time	Countries and Cities	Quality (NOS)	Data sources (1-Registry;2-Hospital, 3-Community)	Investigation time	Ages	Number of population	CHD Cases	Prevalence	VSD	ASD	PDA	PS	PA	EA	TOF	TGA	DORV	ECD	CoA	IAA	AS	AVI	HLHS	MS	MR	TAS	SV	TA	TAPVR	PAPVR	CHB	PAA	CAA	Dextrocardia	Cortriatriaum
1	Yeh, S. J.	2015	China,Taiwan	8	1	2000-2010	0-5	1462966	18843	12.88	6604	7021	3429	1575		79	983	351	239	360	433		167		122	23		74	141	158	87	43		405
2	Warrick, C. M.	2015	USA,Colorado	8	2	2005-2011	0-1	18226	117	6.4194				9		3	13	7			10			17				3
3	Oppizzi, Yamila	2015	Argentina,Ramón Sardá	7	2	1998-2011	0-1	92725	1161	12.5209	849	39	13	51	14	5	27		4	30	34		11		24			18	9	6	10
4	Nishio, S.	2015	Japan,Tokushima	8	3	2001-2013	0-6	8819	89	10.0918	8	31	21	15						1			1	16		5	3	6						2	7	1	1
5	Liu, Xiaocheng	2015	China,Tianjin	8	1	2009-2011	0-1	90796	1817	20.0119	568	966	85	35		3	31			22			10						3
6	Gomez-Rodriguez, G	2015	Mexico,Leon Gto	5	2	2010-2011	0-1	1037	12	11.5718		2	6			1											1							1
7	Fisher, J. G.	2015	USA,Boston	7	1	2006-2011	0-1	235643	1931	8.1946
8	Egbe, A.	2015	USA	8	1	1998-1998	0-1	786006	8017	10.1997	3744	1843	1470	495	94	37	331		63	275	275	23	213		133	11		43	16	110	31	14
						2008-2008	0-1	1204887	13093	10.8666	4113	2043	3477	783	63	41	342		78	249	336	32	296		157	12		56	12	80	75	17
9	Zaqout, M.	2014	Israel,Gaza Strip	7	2	2010-2010	0-1	59757	598	10.0072	167	101	52	48	15	2	36	30	15	27	27		9		12			18	3	6	12
10	Wu, Li	2014	China,Guangdong	8	2	2008-2009	0-1	358535	1387	3.86852
						2010-2012	0-1	646517	3881	6.00294
11	Silva, K. P.	2014	Brazil,São Paulo	6	2	2008-2012	0-1	4835	94	19.4416
12	Nikyar, Bagher	2014	Northern Iran,Gorgan	8	2	2007-2009	0-1	18162	139	7.65334	15	43	15	4		1	2	1									3	4						1	1
13	Leirgul, Elisabeth	2014	Norway	8	1	1994-2009	0-1	943871	12577	13.3249	4506	1342	2345	347	36	57	243	308	66	492	273	8	287		154					423	107
14	Hussain, S.	2014	Pakistan,Rawalpindi	6	2	2008-2011	0-1	5800	87	15	27	20	13	6	1		6	4		3	1		1					1	1		2
15	Egbe, A.	2014	USA	8	1	1999-2008	0-1	12175636	97154	7.97938
16	Abid, D.	2014	Tunisia,Sfax	7	2	2010-2011	0-1	37294	255	6.83756	79	33	12	30	2	1	16	7	2	23	14		3		3	1		3	6	1	1					1
17	Zhao, Q. M.	2013	China,Shanghai	5	2	2012-2012	0-1	5190	138	26.5896	90	32	7	2			2		1	1									2						1
18	Sawant, S. P.	2013	India,Mumbai	8	2	2006-2011	0-1	2636	35	13.2777	15	9	2	1			3				1							1
19	Khoshnood, Babak	2013	Europe	8	1	1990-2007	0-1	7299116	47508	6.50873
20	Islam, Md Nazrul	2013	Bangladesh,Mymensingh	7	2	2010-2010	0-1	6560	51	7.77439	15	12	5	1			3	4		1			1				1			1						1
21	Herskind, Anne Maria	2013	Denmark	8	1	1977-2001	0-1	74473	648	8.70114	149	80	36				21	16		13	12									2	3			18
22	Bjornard, K.	2013	USA,Atlanta	8	1	1978-2005	0-1	1079062	7301	6.76606	2361	663	385	445	56	56	499		52	408	435		118		267			64	107	63	102
23	Bedard, T.	2013	Canada,Alberta	6	1	1995-1997	0-1	113286	1058	9.33919	401	115		77	7	3	19		10	14	37		58		22					3
						1999-2002	0-1	150898	1420	9.41033	529	218		18	11	9	25		11	24	27		69		28					3
24	Khoshnood, Babak	2012	France, Paris	8	2	2005-2008	0-1	314022	2348	7.47718	1395	174								116									48		26				9	8
25	Bedard, T.	2012	Canada, Alberta	8	1	1995-2002	0-1	302013	3751	12.42	1271	498	123	203	34	16	86		46		97	14	152	106	85			7	13	19	22			143	9	19
26	Yali Zhang	2011	China,Shanghai	7	1	2004-2005	0-1	4006	75	18.7219	47	14		2	1		4	1		1	1				3						1
27	Yu, Z.	2011	China,Nanjing	7	2	2006-2009	0-1	34071	523	15.3503	139	62	89	38	6	2	31	27	13	24	11	3	8	18	4			5	15	10
28	Strandberg-Larsen, K.	2011	Denmark	7	1	1996-2002	0-4	80346	477	5.93682	198	145		25	7	2	13	20		19	36		17		16			3	4	6	4
29	Schwedler, Gerda	2011	Germany	6	1	2006-2007	0-1	673282	7245	10.7607	3545	1235	310	443	65	27	179		76	201	264	22	161		101				202	33	43	26
30	Nikyar, Bagher	2011	Northern Iran,Gorgan	7	2	2007-2008	0-1	11739	97	8.26305	10	31	15	4			2				1					2	1	2
31	Mirzarahimi, M.	2011	Iran,Ardabil	6	2	2006-2007	0-1	2928	47	16.0519	16	4	10	5				2							4
32	Assia Miller	2011	USA,Atlanta	9	1	1968-2005	0-1	1301143	5289	4.06489	1860	398		262		41	263			69	256		70		174				66					67
33	Marek, J.	2011	Czech Republic	7	1	1986-2006	0-1	1592232	13305	8.35619	6007	1201		816	295	68	476	748	181	567	748	45	1088		476			113	181	159	113				23
34	Han, S.	2011	China,Nanjing	7	2	2006-2009	0-1	34071	523	15.3503
35	Helen Dolk	2011	Europe	6	1	2000-2005	0-1	3336209	26598	7.97252
36	Agha, Mohammad M.	2011	Canada,Ontario	7	2	1994-1994	0-1	144259	1896	13.143
						1995-1999	0-1	664365	10319	15.5321
						2000-2004	0-1	651880	10266	15.7483
						2005-2007	0-1	411256	5821	14.1542
37	Wu, Mei-Hwan	2010	China,Taiwan	7	1	2000-2006	0-1	238143	3115	13.0804	956	770	479	290		11	149		36	48	60		22		15			11	20	19	25						5
38	Nembhard, Wendy N	2010	USA,Florida	7	1	1998-2003	0-1	1216142	10027	8.24493	5708			1250		64	624	492		482	605		182		295			154		115
39	Lindinger, A.	2010	Germany	6	1	2006-2007	0-1	669298	7245	10.8248	3545	1235	310	443	21	27	179		76	201	264		161		101				202	33	43	26
40	Bahtiyar, M. O.	2010	USA,New Haven and Connecticut	6	2	2006-2009	0-1	1001	8	7.99201	4									2					1
41	Reller, Mark D.	2009	USA,Atlanta	7	1	1998-2005	0-1	398140	3240	8.13784	1665	523	114	220	17	24	189	90		173	177	15	45		91			19	41	24	31					68
42	Moons, P.	2009	Belgium	8	1	2002-2007	0-1	111225	921	8.28051	303	163	28	88	6	3	52	31	13	37	46		36		18	18		6	9	7	11			7	9		2
43	Dadvand, P.	2009	UK,Tyne and Wear, Cleveland, Durham, Northumberland, and North Cumbria	8	1	1985-2003	0-1	665377	5715	8.58912	2647	780		644			431				328
						1985-1989	0-1	192243	1231	6.40335
						1990-1994	0-1	188601	1548	8.2078
						1995-1999	0-1	165338	1679	10.155
						2000-2003	0-1	119195	1257	10.5457
44	Kapoor, R.	2008	India,Kanpur	7	2	2002-2007	0-1	860	9	10.4651
45	Fatema, N. N.	2008	Bangladesh,Dhaka	7	2	2004-2006	0-1	5668	142	25.0529	24	37	18	11	4		14			5	3		2			2		5	2	1	2
46	Capozzi, G.	2008	Italy,Campania	6	1	1997-2002	0-1	410181	4559	11.1146	1873	1854	548	461	19	37	124	115	35	111	183	30	245		48	100		24	19	14	10	24		44	25	29	7
47	Wurst, Keele E.	2007	UK	7	1	2001-2003	0-1	77747	422	5.42786	113	19					13	7		3	3		1		2					2				12
48	Simpson, L. L.	2007	USA	8	2	1999-2002	0-1	34266	224	6.53709	102	47		15		3	4	5	4	5	10	1	7		5					2	3					2
49	Ogge, G.	2006	Italy,Piedmont Region	7	2	2002-2004	0-1	6368	58	9.10804	7	5		4	1		3	5	1	5	7		3		10					1
50	Górska-Kot, Aneta	2006	Poland,Podkarpacie	7	1	2002-2004	0-1	62365	602	9.65285
51	Olorón, Patricia Martínez	2005	Spain,Navarra	8	2	1989-1998	0-1	47783	428	8.95716	167	58	23	33	2	2	18	19	1	18	14		18		4		2	2	5	6	1	1		6		6
52	Lee, Jung Ha	2004	Korea,Jeju	6	2	1999-2003	0-1	23464	236	10.058	106	50	22	26		1	8			1	2		3		3			2	1		2					1
53	Forrester, Mathias B.	2004	USA,Hawaii	6	1	1986-1999	0-1	282900	2347	8.29622	1132	558		90		11	107	111		62	67	12	34		48			40	22	21	32
						1986-1992	0-1	146968	1242	8.45082	593	301		54		2	65	50		30	39	6	19		27			21	9	12	14
						1993-1999	0-1	135932	1105	8.12906	539	257		36		9	42	61		32	28	6	15		21			19	13	9	18
54	Bosi, Giuliano	2003	Italy,Emilia-Romagna	7	1	1980-2000	0-1	480793	2442	5.07911	947	162	55	104	59	10	106	125	21	134	99	7	35		78			35		34	16					29
55	Begic, H.	2003	Bosnia-Herzegovina,Tuzla Canton	6	1	1994-1999	0-1	39699	243	6.12106	99	26	19	18		1		11	4	21	7		8		4			7		1	2
56	Movahedian, Amir Hossein	2001	Iran,Shahid Beheshti	6	2	1996-2000	0-1	2840	46	16.1972	22	13	2				6	9
57	Mavrides, E.	2001	UK,London	6	2	1997-1999	0-1	7339	26	3.54272	3	1		2			2		1		1		1		3			1		1						1
58	Subramanyan, R.	2000	Oman,Sultanate	8	2	1994-1996	0-1	139707	992	7.10057	247	143	102	87			95	36		59	37		36
59	Amorim, L. F.	2008	Brazil	6	2	1990-2003	0-1	28915	277	9.5798	92	109	94	37		2	10	9	2	20	4			1	14			20	3	2			6			7
60	Yang, Xue-Yong	2009	China,Beijing	7	1	2007-2007	0-1	84062	686	8.16064	208	60	132	55	8	2	44	32	15	30	12	3	10		4			23	16	11	2
61	YANG, Jiang-Fan	2000	China,Jiaxing	8	2	1992-1998	0-1	31470	312	9.9142	161	76		22			13	5			5	2
62	Wang, H. S.	2001	China,Beijing	7	3	1997-2000	0-2	19432	90	4.63154	41	14	8	7			4	3							1			1	1
63	TAN, Mei-juan	2005	China,Anren	6	2	1990-2001	0-1	47965	53	1.10497
64	Strauss, A.	2001	Germany,Munich	7	2	1994-1999	0-1	7913	116	14.6594
65	Sípek, A.	2010	Czech Republic	7	1	1994-2008	0-1	1472610	29133	19.7832	7813	6473	2861	711	146	59	465		281	498	689		531	421	216	182	538	56		133	110	95	43	733	141	113	26
66	Rodríguez, Dehli C.	2009	Spain,Asturias	8	1	1990-2004	0-1	103452	778	7.5204	298	107	62	51			44				41		8		16			6	11	8	31
						1990-1990	0-1	7722	38	4.921
						1991-1991	0-1	7693	30	3.89965
						1992-1992	0-1	7474	37	4.9505
						1993-1993	0-1	7012	42	5.98973
						1994-1994	0-1	6626	38	5.73498
						1995-1995	0-1	6553	50	7.63009
						1996-1996	0-1	6507	53	8.14507
						1997-1997	0-1	6473	55	8.49683
						1998-1998	0-1	6321	61	9.65037
						1999-1999	0-1	6516	69	10.5893
						2000-2000	0-1	6718	44	6.54957
						2001-2001	0-1	6833	72	10.5371
						2002-2002	0-1	6711	56	8.34451
						2003-2003	0-1	7088	65	9.17043
						2004-2004	0-1	7205	68	9.43789
67	Putarek, Natasa Rojnic	2002	Croatia	7	1	1995-2000	0-5	276565	2204	7.96919	663	317		187
68	Mogyorosy, G.	2000	Hungary,Hajdu-Bihar	6	2	1994-1998	0-1	26932	421	15.632
69	Mendieta-Alcántara, G. G.	2013	Mexico,Toluca	6	2	2006-2010	0-1	23926	177	7.39781	17	40	42		3	3	4			2								2	2
70	Liu, X. Q.	2013	China,Guangdong	7	1	2004-2010	0-1	383281	3263	8.51334	1224	431	781	50	15	18	125		48	95	19		8		26	2			41	17	1					27
71	Gascard-Battisti, C.	2006	France,Paris	6	2	1984-2003	0-1	28690	142	4.94946	38	5			7		10	14		10	3		2		11			8	2
72	Dulskiene, Virginija	2007	Lithuania,Kaunas	6	1	1999-1999	0-1	4028	32	7.94439
						2000-2004	0-1	16569	147	8.87199
						2005-2005	0-1	3472	29	8.35253
73	Chehab, G.	2003	Lebanon,Beirut	6	2	1999-2002	0-1	27834	249	8.94589	95	19		24
74	Benavides-Lara, A.	2011	Costa Rica	6	2	2006-2007	0-1	77140	473	6.13171	241	136	89	49	6	7	18	16	9	28	21		5	2	8	1	3	4		4	10				2	4
75	Baltaxe, E.	2006	Colombia	7	2	2001-2005	0-1	44985	55	1.22263	15	3						5							12
76	Baldacci, S.	2014	Italy,Tuscany	8	1	1992-2000	0-1	227012	1838	8.09649
						2001-2009	0-1	261818	1815	6.9323
77	Xie, D.	2016	China,Hunan	8	1	2005-2014	0-1	925413	4913.94	5.31
						2005-2005	0-1	38121	86.001	2.256
						2006-2006	0-1	41559	124.012	2.984
						2007-2007	0-1	69436	150.815	2.172
						2008-2008	0-1	78376	214.985	2.743
						2009-2009	0-1	86929	298.253	3.431
						2010-2010	0-1	98624	520.044	5.273
						2011-2011	0-1	107500	813.023	7.563
						2012-2012	0-1	125583	840.025	6.689
						2013-2013	0-1	135645	803.968	5.927
						2014-2014	0-1	143640	1062.94	7.4
78	Oyen, N.	2016	Denmark	9	1	1978-2011	0-1	2025727	16325	8.05884	4523	2127		802			611	665		485	783		487							142						198
						1978-1986	0-1	480868	3397	7.06431
						1987-1993	0-1	424020	3461	8.16235
						1994-2011	0-1	1120839	9467	8.44635
79	Lamichhane, D. K.	2016	Korea,Seoul, Pusan, Daegu, Incheon, Gwangju, Daejeon, and Ulsan	8	1	2009-2010	0-1	403250	9768	24.2232	2536	4756	1617	332		25	167	72			112		37		10			8	45	10	41
80	Zhao, J. P.	2015	Canada	8	1	1998-2008	0-1	152353	1568	10.2919
81	Su, X. J.	2015	Denmark	9	1	1977-2008	0-1	1893899	15216	8.03422	3628	2543	1748				365				458
82	Saxena, A.	2015	India,New Delhi	9	2	2009-2012	0-1	19009	159	8.36446
83	Riehle-Colarusso, T.	2015	USA,Atlanta	8	1	1982-2004	0-3	864459	3744	4.33103	1981	463	214	308		38	242			61	241		75		47			56	34		46
						1982-1987	0-3	172087	538	3.12633
						1988-1994	0-3	254638	903	3.54621
						1995-2000	0-3	247686	1178	4.75602
						2001-2004	0-3	190048	1125	5.91956
84	Nelunova, T. I.	2015	Russia, Sakha Republic	8	2	2002-2002	0-1	42827	186	4.34305			8	16	2	1	4	2	1	1	0						4	1	0	2	1	5			1
						2011-2013	0-1	50104	899	17.9427			51	4	7	4	10	4	2	10	21						0	1	1	0	3	1			0
85	Liu, F.	2015	China,Xinjiang	7	3	2010-2012	0-6	1713	82	47.8692	29	13	7	1			6							5			2
86	Leirgul, E.	2015	Norway	9	1	1999-2009	0-1	517784	6200	11.9741	2595	647	1074	169		34	100	179		118	109		125		78											71
87	Kljajić, Nada	2015	Croatia,Knin area	7	3	2008-2013	0-5	1068	30	28.0899	10	14		1							2							1
88	Best, K. E.	2015	UK	8	1	1998-2010	0-1	399414	2984	7.47094	1967	1392	58	339	32		117	145	18	70	132	11	100		76	33			15	20	34
89	Auger, N.	2015	Canada,Quebec	9	2	1989-2012	0-1	1942072	17296	8.90595	5515	5787		685			374	329		279	338		280		236				83	90				1508		189
						1989-1996	0-1	706069	5242	7.4242
						1997-2004	0-1	573650	5890	10.2676
						2005-2012	0-1	662353	6164	9.30622
90	Aggarwal, D.	2015	USA,California	9	1	1983-2010	0-1	2084386	19047	9.13794	2594	4286		1414			648	977		403	852		481		425		529	1658		179	636
91	Zhao, Q. M.	2014	China	8	2	2011-2012	0-1	122738	1071	8.7259					30		9	33	9			5			7				11	5	17
92	Sokal, R.	2014	UK	7	1	1990-2009	0-1	794169	6160	7.75654	2790	1056		104	47	23	287	147		107	260		107		47					10	40
93	Sainz, J. A.	2014	Spain,Sevilla	8	2	2008-2010	0-1	12622	112	8.8734	55	8		10			3	2	2	7	6				2			2		6
94	Zile, I.	2013	Latvia	8	1	2000-2010	0-1	233601	1688	7.226
95	Zhu, J. L.	2013	Denmark	8	1	1978-2008	0-1	1770878	14507	8.19198	3456	2426
96	Sokal, R.	2013	UK	7	1	1990-2009	0-1	794209	4778	6.01605
97	Pasnicki, M.	2013	Poland,Zielona Góra and Lubuskie	6	1	1988-2007	0-2	192438	802	4.16758
						1988-1997	0-2	91453	419	4.58159
						1998-2007	0-2	100985	379	3.75303
98	Lowry.R.B	2013	Canada,Alberta	7	1	1995-2002	0-1	302013	3751	12.42										147
99	Liu, S. L.	2013	Canada	9	1	2002-2010	0-1	2278838	23260	10.207	3691	2888	8680							634																430
						2002-2002	0-1	198807	2167	10.9
						2003-2003	0-1	213774	2266	10.6
						2004-2004	0-1	245189	2599	10.6
						2005-2005	0-1	256442	2667	10.4
						2006-2006	0-1	259802	2624	10.1
						2007-2007	0-1	274796	2693	9.8
						2008-2008	0-1	279286	2737	9.8
						2009-2009	0-1	284316	2701	9.5
						2010-2010	0-1	280204	2746	9.8
100	Cavero Carbonell, C.	2013	Spain,Comunitat Valenciana	8	2	1999-2008	0-1	474832	6377	13.43	2073	2802	2224	315	52	20	260	192		82	268		78		74			60	70	74	34
						1999-2003	0-1	212393	2459.51	11.58
						2004-2008	0-1	261641	3911.53	14.95
101	Kucik, J. E.	2012	USA,Atlanta	8	1	1994-2005	0-1	561745	4440	7.90394	2108	647		305			264			234	251		60		134				58
102	Gianicolo, E. A. L.	2012	Italy,Brindisi	8	1	2001-2010	0-1	8503	83	9.76126	44	17		8
			Italy,Neighboring Brindisi			2001-2010	0-1	8669	57	6.57515
			Italy,Outlying Brindisi			2001-2010	0-1	17523	99	5.64972
103	Bourdial, H.	2012	France, La Re´union Island	8	1	2002-2007	0-1	88025	512	5.81653	227	85		17	3	10	24			55	17		3		26			6	18	22	4
104	Sun, G.	2011	China,Zhejiang	7	2	1998-2009	0-1	83888	374	4.45833
						1998-1998	0-1	2726	8	2.9347
						1999-1999	0-1	4149	19	4.57942
						2000-2000	0-1	5155	19	3.68574
						2001-2001	0-1	5121	16	3.12439
						2002-2002	0-1	6218	16	2.57317
						2003-2003	0-1	4669	16	3.42686
						2004-2004	0-1	7349	34	4.62648
						2005-2005	0-1	7677	41	5.34063
						2006-2006	0-1	8598	43	5.00116
						2007-2007	0-1	10253	47	4.58402
						2008-2008	0-1	10910	51	4.67461
						2009-2009	0-1	11063	64	5.78505
105	Ishikawa, T.	2011	Japan,Hamamatsu	8	2	2005-2010	0-1	2067	104	50.3145	54	8	21	4	1		2	2	1	2	1				2		4	1			1
106	Ewer, A. K.	2011	UK	8	2	2009-2010	0-1	20055	146	7.27998
107	Mangones, T.	2010	USA, New york	7	1	1992-2001	0-2	235230	3075	13.0723	894	654	246				104	112		76					46
						1992-1996	0-2	118036	1560	13.2163	444	325	89				62	55		43					25
						1997-2001	0-2	117194	1515	12.9273	450	329	157				42	57		33					21
108	Gonzalez-Andrade, F.	2010	Ecuador	8	1	2001-2007	0-1	231951	3020	13.02	205	138	507		65		149	99		96								71					390
						2001-2007	1-5	232050	2049	8.82999	150	112	688		42		248			49	48												400
109	Dilber, D.	2010	Croatia	8	2	2002-2007	0-1	205051	1480	7.21772	513	235	145	73			49	49		64	47		49		34								73
						2002-2002	0-1	9704	79	8.14097
						2003-2003	0-1	39668	314	7.9157
						2004-2004	0-1	40307	289	7.16997
						2005-2005	0-1	42492	314	7.38963
						2006-2006	0-1	41446	277	6.6834
						2007-2007	0-1	31434	207	6.58523
110	Varela, M. M.	2009	Denmark	9	1	1996-2002	0-1	81435	659	8.09234
111	Tuuli, M. G.	2009	USA, Washington	7	2	1990-2006	0-1	62111	404	6.50448	24						19	22		47					41
112	Strickland, M. J.	2009	USA,Georgia	8	1	1986-2003	0-1	715500	4639	6.48358	1654	379	219	312			299	165			275				175											96
113	Romosan, G.	2009	Sweden,Malmo	8	2	2000-2005	0-1	16775	85	5.06706
114	Oyen, N.	2009	Denmark	8	1	1977-2005	0-1	1763591	18207	10.3238	3295	2178	2803
						1977-1979	0-1	180155	1291.71	7.17	212.583	110.975	105.03
						1980-1984	0-1	260989	2153.16	8.25	339.286	169.121	326.236
						1985-1989	0-1	280016	2433.34	8.69	406.023	187.891	364.021
						1990-1994	0-1	324501	3569.51	11	665.227	379.666	509.467
						1995-1999	0-1	326514	3820.21	11.7	809.755	519.157	479.976
						2000-2005	0-1	339466	3530.45	10.4	702.695	611.039	461.674
115	Merlob, P.	2009	Israel,Petah Tikva	6	2	2000-2007	0-1	67636	1171	17.3133	656		587
116	Li, Y.	2009	China, Beijing	7	2	2003-2009	0-1	61272	274	4.47186
117	Kovacheva, K.	2009	Bulgaria, Pleven	7	1	1988-2006	0-1	47622	204	4.28373
118	Tagliabue, G.	2007	Italy, Lombardy	7	1	1999-1999	0-1	12008	109	9.07728	70	13				1	3	8		4	9				1
119	Rivera, I. R.	2007	Brazil	7	2	1999-2002	0-1	3716	49	13.1862	19	11		3	2		3		2	5	1	1								1
120	Perez-Delboy, A.	2007	USA, New york	4	2	1998-2001	0-1	13395	192	14.3337	10	1		14		6	22	26	6	21	18		1	1	32	1		2	1	4						1
121	Fida, N. M.	2007	Saudi Arabia	7	2	2004-2005	0-1	5356	38	7.09485
122	Chew, C.	2007	Australia,Victoria	8	1	1993-2002	0-1	631209	4897	7.75813							109	47	73	71	46				78					27
123	Tang, Y.	2006	USA,Florida	9	1	1996-2000	0-1	944967	10762	11.3888	4181	6258		930		57	445	343		330	392		129		217			130		90
124	Smitha, R.	2006	India,Mysore	6	2	2000-2004	0-6	74589	794	10.645	242	114	57	2		2	80	5		1			3		1				2	1						18
125	Jepsen, B.	2006	Denmark,North Jutland County	7	1	1994-2002	0-1	49155	372	7.5679	120	94	26	27		2	13	17		10	11		12		5						3
126	Cymbron, T.	2006	Portugal,Azores,São Miguel	7	1	1992-2001	0-1	20634	189	9.15964	72	23	22	9	2		7	5		10	5		13		2			1		4						2
						1992-1992	0-1	1924	22	11.4345
						1993-1993	0-1	1725	22	12.7536
						1994-1994	0-1	2166	23	10.6187
						1995-1995	0-1	2145	19	8.85781
						1996-1996	0-1	2159	24	11.1163
						1997-1997	0-1	2144	24	11.194
						1998-1998	0-1	2168	11	5.0738
						1999-1999	0-1	2097	10	4.76872
						2000-2000	0-1	2167	20	9.22935
						2001-2001	0-1	1939	14	7.22022
127	Bruns, R. F.	2006	Brazil,Santa Catarine, Espirita Santo	7	2	2004-2005	0-1	3664	20	5.45852	7	1		3						1								1
128	Arlettaz, R.	2006	Switzerland,Zurich	7	2	2003-2004	0-1	3262	40	12.2624
129	Tanner, K.	2005	UK, Northen	7	1	1987-2001	0-1	521619	2964	5.68231	1538			237	84		174	162		150	144		100		66				68	46	46
130	Srephensen, S. S.	2004	Iceland	7	2	1990-1999	0-4	44013	740	16.8132	338	90	85	48			22	14		10	28		11	38	6		9
131	Hagemann, L. L.	2004	Brazil,Porto Alegre	7	2	1996-2000	0-1	3980	47	11.809	14	2								1	2							1		1
132	Garne, E.	2004	Denmark, Funen	8	1	1986-1998	0-5	72519	573	7.90138	195	78	29	33	5	5	23	21		20	12		24		22	5			16	7	5				3
133	Bolisetty, S.	2004	Central Australia, Alice Springs, Tennant Creek, Barkly	7	2	1993-2000	0-1	6156	108	17.5439	62	12	8	2	2	1	2	1	5	1	2		2		3		1	1		1	1		1
134	Pradat, P.	2003	France	8	1	1983-1992	0-1	950000	2749	2.89368	732	137		100	61	16	244		54	106	134	74	57		217			63	55	38	80
			USA,California		1	1985-1992	0-1	2220000	7012	3.15856	1128	676		329	182	101	653		162	217	249	129	251		467			150	135	133	231
			Sweden		1	1981-1992	0-1	1270000	3171	2.49685	474	153		98	41	35	313		100	169	209	61	148		255			59	93	98	71
135	Calzolari, E.	2003	Italy,Emilia-romagna	9	1	1980-1994	0-1	330017	1549	4.6937	610	83	29	83	47	6	65	78	3	84	60		15		57			20		25	12					13
136	Barisic, I.	2003	Croatia	8	1	1990-1999	0-1	60725	259	4.26513
137	Richmond, S.	2002	UK,Sunderland	7	2	1999-2001	0-1	6166	50	8.10898	21	1	1	1	3		4	3			3									1				1	1
138	Dulskiene, V.	2002	Lithuania,Kaunas	8	2	1995-1998	0-1	17364	184	10.5966
139	Dastgiri, S.	2002	UK, Glasgow	7	1	1980-1997	0-1	233777	1124	4.808
140	Bache, A	2002	Denmark,Fyn	5	1	1986-1995	0-1	55750	446	8
141	Botto, L. D.	2001	USA,Atlanta	8	1	1968-1997	0-1	937195	5813	6.20255	1559	431	617	358	50	40	353		101	251	268		90		196			31		60	66			333
142	Baron, A. M.	2001	USA,Southern Arizona	6	1	1990-1994	0-1	96432	831	8.61747
143	Wren, C.	2000	USA,Cumbria, Northumberland,Tyne and Wear, Durham, and Cleveland	7	2	1985-1997	0-1	477960	2671	5.58833	1140	134	109	211	74		146	145		169	116		93		69	13		25		44	45
144	Magnani, C.	2000	Italy	8	1	1980-1998	0-1	429139	2147	5.00304
145	Guitti, J. C.	2000	Brazil, Londrina	7	2	1989-1998	0-1	80262	441	5.49451	126				8		34			39								8	15	3
146	Zhang, Z.	1999	China, Zhejiang	7	3	1995-1995	0-2	115836	431	3.72078	256	38	46	21			38	4		3	6		2	1				1	1						2	1
147	Samanek, M.	1999	Czech Republic,Bohemia	7	1	1980-1990	0-1	815569	5030	6.16747	2092	436	255	292	108	22	169	271	69	201	266	19	391		172			39	67	55	40				11
148	Meberg, A.	1999	Norway,Vestfold	7	2	1982-1996	0-4	35218	353	10.0233	211	27	13	15	4		11	13	1	10	13		12	1	9				5	2
149	Lin, A. E.	1999	USA,Massachusetts	7	2	1972-1990	0-5	125753	414	3.29217
						1972-1974	0-5	18155	51	2.80914
						1979-1981	0-5	21412	39	1.82141
						1982-1984	0-5	25174	100	3.97235
						1985-1987	0-5	29993	96	3.20075
						1988-1990	0-5	31019	128	4.1265
150	Jung, S. C.	1999	Korea	7	1	1993-1994	0-1	1.2028e+06	17765	14.7698	4104	1165	846	2776		57	879	346		173
						1993-1993	0-1	601220	9367	15.58	2158	591	479	1471		37	421	180		91
						1994-1994	0-1	601576	8398	13.96	1946	574	367	1305		20	458	166		82
151	Gregory, J.	1999	UK, Newcastle	6	2	1991-1991	0-1	5395	41	7.59963	21		2	4	1		1	1		3	1
152	Grech, Victor	1999	Malta	7	1	1990-1994	0-1	24136	208	8.61783	97	5		34			15	6	7	9	6
153	Cloarec, S.	1999	France, Indre-et-Loire	7	2	1991-1994	0-1	26082	256	9.8152	166	13		23	2	1	10	4		14	12		2		3						1					1
154	Bosi, G.	1999	Italy	6	1	1992-1993	0-2	341647	1445	4.22951	564	108	55	105			48	53		75	35		32		26
155	Ainsworth, S.	1999	UK, Newcastle	7	2	1995-1996	0-1	7204	67	9.30039	36	4	2	5			4								5						1
156	Schoetzau, A.	1997	Germany,Bavaria	7	2	1984-1991	0-2	984570	7020	7.13002
157	Robida, A.	1997	Qatar	7	2	1984-1994	0-6	49887	610	12.2276	245	50	31	53	4	2	31	19	16	17	25	3	15		11	5	2	5		2	11				4
						1984-1984	0-6	3812	40	10.4932
						1985-1985	0-6	3857	53	13.7412
						1986-1986	0-6	4031	44	10.9154
						1987-1987	0-6	3991	41	10.2731
						1988-1988	0-6	4472	54	12.0751
						1989-1989	0-6	4531	51	11.2558
						1990-1990	0-6	4724	64	13.5478
						1991-1991	0-6	4691	42	8.95331
						1992-1992	0-6	5016	73	14.5534
						1993-1993	0-6	5389	68	12.6183
						1994-1994	0-6	5373	80	14.8893
158	Johnson, K. C.	1997	Canada	6	1	1979-1981	0-1	538480	4464	8.29	1276	625	969				136	226		187	211				115				61	66				562
						1991-1993	0-1	631805	6754	10.69	1922	1454	1655				268	266		179	302				180				91	76				518
						1984-1986	0-1	757143	7738	10.22	2272	1108	1756				310	357		349	370				200				104	86				627
						1991-1993	0-1	793182	8725	11	2540	1736	2032				349	346		247	384				212				115	93				670
159	Hassan, I.	1997	Pakistan,Karachi	7	2	1987-1992	0-1	8331	34	4.08114	10	2	7	2	1		3	2		1											2					1
160	Stumpflen, I.	1996	Austria,Vienna	7	2	1993-1994	0-1	3085	46	14.9109	5			2			7	2	3	5					4					2
161	Montana, E.	1996	USA,Atlanta,Georgia	7	1	1990-1994	0-1	194754	1589	8.15901	486	761		180			66	80		80			92		57	123		404	12	13			43
162	Jackson, Mark	1996	UK,Liverpool,Merseyside	7	1	1979-1988	0-1	203880	1543	7.56818	558	76	138	142	34		66	61		63	72	17	77	19	39	8		30	23	13	32	10		7		16
163	Anand, R.	1996	USA,Northeast Tennessee and Southwest Virginia Area	7	2	1992-1993	0-2	15949	156	9.78118	81	16	4	20									7
164	Tikanoja, T.	1995	Finland, Kuopio	7	2	1989-1992	0-1	12841	139	10.8247	67		15
165	Sadiq, M.	1995	UK, Birmingham	6	2	1990-1993	0-1	222193	1111	5.00016	209	26	122	34	23		109	100	11	88	89		27		35			25		7	28
166	Refat, M. Y. M.	1995	Saudi Arabia, Al Hasa	7	2	1990-1993	0-1	30159	143	4.74154
167	Ooshima, A.	1995	Japan	4	2	1991-1992	0-1	502	5	9.96016	2	0		1						1			0					1
168	Delport, S. D.	1995	South Africa, Pretoria	6	2	1986-1989	0-1	17351	31	1.78664	12	4	6		2			2			1				1								1			1	1
169	Samanek, M.	1994	Austria,Bohemia	7	2	1977-1984	0-1	664218	4409	6.63788	1819	529	255	281	84	18	123	224	59	126	246		274		143			27	43	40	35
170	Roy, D. L.	1994	Canada, Maritime	6	1	1980-1986	0-1	32926	263	7.98761
171	Khalil, A	1994	India,New Delhi	7	2	1990-1992	0-1	10964	43	3.92193	15	1	8				2						1					1	1
172	Bower, C.	1994	Western Australia	8	1	1980-1989	0-6	233502	1787	7.65304	761	129	122	130	32		63	104		29	104		59		50			34			18
173	Badaruddoza	1994	India,Aligarh	5	2	1990-1991	0-6	980	12	12.2449	6	3	2					1
174	Andersen, S.	1994	Norway,Sor-Trondelag	7	2	1987-1990	0-1	14194	145	10.2156	71
175	Abu-Harb, M.	1994	UK, Cumbria, Northumberland,Tyne and Wear Durham, and Cleveland	6	1	1985-1990	0-1	230654	1074	4.65633	353				44		60	79		80	52	15	52		26			15		29
176	Wilson, P. D.	1993	USA, Columbia,Maryland	8	1	1981-1988	0-1	619367	2217	3.57946	718			268
						1981-1981	0-1	70916	200	2.82024	41			11
						1982-1982	0-1	73137	228	3.11744	50			19
						1983-1983	0-1	73501	224	3.04758	70			12
						1984-1984	0-1	74814	277	3.70252	85			32
						1985-1985	0-1	77825	299	3.84195	84			43
						1986-1986	0-1	79567	287	3.60702	85			42
						1987-1987	0-1	82679	313	3.78573	80			48
						1988-1988	0-1	86928	389	4.47497	175			58
177	Manetti, A	1993	USA,Florence	8	2	1975-1984	0-1	46895	392	8.3591
178	Kidd, S. A.	1993	Australia, New South Wales and the Australian Capital Territory	8	2	1981-1984	0-1	343521	1479	4.30541	339	46	40	78	30		92	113	24	73	93		34		80			31	23	29	25
179	Fixler, D. E.	1993	USA,Texas	7	2	1971-1984	0-4	379561	2509	6.61027	1078	174	132	223			87			125	95		110		87
180	Cerboni, P.	1993	France, Guadeloupe	7	2	1988-1990	0-1	22855	139	6.08182	45	17	9	5		4	6	4		5	7		1		8		1	3	2					9
181	Vergani, P.	1992	Italy, Monza	7	2	1985-1989	0-1	9016	47	5.21295	10	3				2	1	2		4					5			2	1	1						1
						1987-1989	0-1	5336	32	5.997	7	1				1	1	2		3					3			1	1	1
						1985-1986	0-1	3680	15	4.07609	3	2				1				1					2			1								1
182	Thein, M. M.	1992	Singapore	6	2	1986-1988	0-1	44842	78	1.73944	22		8	4			10	5
183	Pradat, P.	1992	Sweden	8	1	1981-1986	0-1	573422	1605	2.79899	192	41	39	202		12		174	24	128	66		33		108	5		26		36				7			31
						1981-1981	0-1	94064	258	2.74281
						1982-1982	0-1	92748	271	2.9219
						1983-1983	0-1	91780	252	2.7457
						1984-1984	0-1	93879	281	2.99321
						1985-1985	0-1	98461	275	2.79298
						1986-1986	0-1	102490	268	2.61489
184	Sung, R. Y. T.	1991	China, hongkong	6	2	1987-1989	0-1	20928	133	6.35512	60	5	13	16	2	1	10	7		3	1				2						2
185	Fischer, H.	1991	Austria, Tyrol	7	1	1979-1983	0-1	41725	341	8.17256
186	Meberg, A.	1990	Norway,Vestfold	7	1	1983-1988	0-2	15307	138	9.01548
187	Mayberry, J. C.	1990	USA,Arizona,Yuma	7	2	1983-1988	0-1	11429	77	6.73725	34	5	4	11			4	4	3	1			3					3
			USA,Sierra Vista			1983-1988	0-1	5045	23	4.55897	9	1	1	3	1		2	1			2		1								1
188	Klimentova, T.	1990	Slovakia,Bratislava	7	2	1981-1987	0-1	61420	480	7.81504
189	Swan, S. H.	1989	USA, California	8	1	1981-1983	0-1	39259	318	8.10005
190	Stoll, C.	1989	France,Straburg	8	2	1979-1986	0-1	105374	801	7.6015	393	137	73	71		4	23	46		34	51		33		31				28	14						11
191	Grabitz, R. G.	1988	Canada, Alberta	7	1	1981-1984	0-1	103411	573	5.541	197	60	26				21	29	15	25											9
						1981-1981	0-1	25290	111	4.38909	31
						1982-1982	0-1	26191	135	5.15444	48
						1983-1983	0-1	26383	162	6.14032	55
						1984-1984	0-1	25547	165	6.45868	63
192	Ferencz, C.	1985	USA, Baltimore	8	1	1981-1982	0-1	179697	664	3.69511	155	57	16	34	15		47	38	10	65	43		20		48			7		10	15
193	Naderi, S	1979	Iran, Shiraz	6	2	1972-1975	0-1	9623	11	1.14309
194	Dolara, A	1977	Italy, Florence	5	2	1975-1976	0-1	11584	106	9.15055
195	Bound, J. P.	1977	Ireland,Blackpool	7	2	1957-1971	0-3	57979	373	6.43336	142	41	22	9				20		29	25		14						10	7	7
						1957-1961	0-3	18073	113	6.25242
						1962-1966	0-3	20794	136	6.54035
						1967-1971	0-3	19112	124	6.48807
196	Petersen, I.	2016	UK	8	1	1990-2011	0-5	209135	1527	7.3015
197	Matthiesen, N. B.	2016	Denmark	9	1	1997-2011	0-1	924422	5519	5.97022
198	Zuppa, A. A.	2015	Italy, Rome	8	2	2009-2010	0-1	5750	72	12.5217	55	2		2							2			2			3
199	Yu, M.	2015	China,Xi'an	7	1	2003-2012	0-1	467742	572	1.2229
						2003-2003	0-1	35575	16	0.449754
						2004-2004	0-1	36894	13	0.352361
						2005-2005	0-1	36423	14	0.384373
						2006-2006	0-1	35196	30	0.85237
						2007-2007	0-1	38122	38	0.9968
						2008-2008	0-1	46348	36	0.776733
						2009-2009	0-1	49712	60	1.20695
						2010-2010	0-1	59251	124	2.09279
						2011-2011	0-1	61158	87	1.42254
						2012-2012	0-1	69063	154	2.22985
200	Yang, M.	2015	China, Shenzhen	6	1	2003-2009	0-1	191017	386	2.02076
201	Stoll, C.	2015	France,Strasbourg	7	1	1979-2004	0-1	346831	4005	11.5474	1532	534		277			89	179		133	199		128		121			54	109							43
202	Razzaghi, H.	2015	USA, Atlanta	8	1	1997-2011	0-5	62060	144	2.32034
203	Hwang, B. F.	2015	China, Taiwan	8	1	2001-2007	0-1	153748	1087	7.07001	193	194	213	60			111	70	85	23										60
204	Heisey, A. S.	2015	USA, New york	9	1	1997-2005	0-1	1090154	6610	6.06336			337	305
205	Furu, K.	2015	EUROPE, Denmark, Finland, Iceland, Norway,and Sweden	9	1	1996-2010	0-1	2266875	26745	11.7982
206	Ban, L.	2015	UK	7	1	1990-2013	0-1	257153	2041	7.93691
207	Yu, J. R.	2014	China, Beijing	8	1	2006-2012	0-1	92340	169	1.83019
						2006-2006	0-1	10291	8.95317	0.87
						2007-2007	0-1	13123	25.0649	1.91
						2008-2008	0-1	14011	14.011	1
						2009-2009	0-1	14246	21.9388	1.54
						2010-2010	0-1	13471	14.9528	1.11
						2011-2011	0-1	13002	27.0442	2.08
						2012-2012	0-1	14196	57.0679	4.02
208	Rossier, M. C.	2014	Switzerland,Canton of Vaud	6	1	2003-2008	0-1	41573	535	12.8689
209	Oster, M. E.	2014	USA, Atlanta	9	1	1994-2005	0-1	539519	4348	8.05903
210	Orlandi, E.	2014	Italy,Palermo	7	2	2009-2011	0-1	4030	32	7.94045	8				1		1	1	1	7	1				4			1	1
211	McKenzie, L. M.	2014	USA, Colorado	7	1	1996-2009	0-1	124842	1823	14.6025	421		109	317						77			142					30
212	Kallen, B. A.	2014	Sweden	7	1	1998-2011	0-1	1352086	14098	10.4269
213	Huybrechts, K. F.	2014	USA	8	1	2000-2007	0-1	885115	6403	7.23409	3212
214	Cambra, K.	2014	Spain, Basque	8	1	1999-2008	0-1	191171	962	5.03214
						1999-2001	0-1	51771	252	4.86759
						2006-2008	0-1	62329	300	4.81317
215	Calzolari, E.	2014	Europe	9	1	2004-2010	0-1	959446	5091	5.30619
216	Brite, J.	2014	USA,Eunice Kennedy Shriver	6	2	2002-2008	0-1	121815	1388	11.3943	360	1060
217	O'Leary, C. M.	2013	Western Australia	7	1	1983-2007	0-6	61370	553	9.01092	344	87					18	27	10			5								5
218	Margulis, A. V.	2013	UK	8	1	1996-2010	0-6	149464	915	6.12188
219	Du, W. Y.	2013	China, Gansu	5	2	2009-2010	0-1	22245	42	1.88806
220	Wallenstein, M. B.	2012	USA,Washington	7	2	1990-2008	0-1	67823	193	2.84564	32						7	12		28					33
221	Laas, E.	2012	France, Paris	8	2	2005-2008	0-1	314022	2189	6.97085	1396	283									124				48						26				9	8
222	Kim, M. A.	2012	Korea	7	1	2005-2006	0-1	883184	10997	12.4515	3388	5880	1274	430			371	139			222								29
223	Huang, Q.	2012	China,Chongqing	6	3	2010-2010	0-4	6451	14	2.17021
224	Dhanardhono, T.	2012	Singapore	7	2	2008-2009	0-1	9834	38	3.86414	9	6					6	3	1	4	1	1			4			1		2
225	Pachajoa, H.	2011	Colombia,Cali	5	2	2004-2008	0-1	32995	48	1.45477
226	Malcic, I.	2011	Croatia	7	1	2002-2007	0-1	205051	1480	7.21772	513	235	145	73			49	49		64	47		49		34								73
						2002-2002	0-1	9704	79	8.14097	30	5	7	6			3	7		1	1		5		0								6
						2003-2003	0-1	39668	314	7.9157	112	50	34	15			7	12		19	3		10		4								16
						2004-2004	0-1	40307	289	7.16997	97	54	36	10			10	10		13	8		11		7								8
						2005-2005	0-1	42492	314	7.38963	102	48	30	17			16	8		15	18		7		10								18
						2006-2006	0-1	41446	277	6.6834	92	46	24	12			7	7		12	14		6		4								16
						2007-2007	0-1	31434	207	6.58523	80	32	14	13			6	5		4	3		10		9								9
227	Hartge, D. R.	2011	Germany	7	2	1993-2007	0-1	3521	77	21.8688				2	1		1		1	33	5		3		6			2	1	2
228	Gillani, S.	2011	Pakistan，Abbottabad	7	2	2009-2010	0-1	2360	16	6.77966
229	Mills, J. L.	2010	USA,New York	7	1	1993-2003	0-1	1536828	17250	11.2244
230	Pangkanon, S.	2014	Thailand	7	1	2011-2013	0-1	67813	833	12.2838
231	Bin Zhang	2016	China,Wuhan	8	1	2011-2013	0-1	105988	188	1.77379	66						29
232	Donghua Xie	2017	China, Liuyang	7	1	2010-2012	0-1	53313	190	3.56386	74	30	5	1			11	9	1	13	3				4				2		1
233	Movafagh, A.	2008	Iran, Ghazvin	6	2	2000-2004	0-6	33380	202	6.05153
234	Satoru Iwashima	2017	Japan,Shizuoka	8	2	2009-2013	0-1	2317	94	40.5697	57	4	1	9	1	1	2			4	1			2	3		2		1							4
235	Yanji Qu	2016	China,Guangdong	9	1	2004-2012	0-1	620302	5576	8.98917	2301	1793	1960	428	56	37	198	267	174	174	81		43		50	25	143	31	87	25	62					62
						2004-2004	0-1	43349	162	3.73711
						2005-2009	0-1	281616	2139	7.59545
						2010-2012	0-1	295337	3275	11.089
236	Gloria Liliana Porras-Hurtado	2016	Colombia,Risaralda, close to Caldas	6	2	2010-2013	0-1	42431	37	0.872004
237	Martina Persson	2017	Sweden	9	1	2001-2014	0-1	1243957	20074	16.1372
238	Leilei Pei	2017	China, Shaanxi	6	3	2010-2013	0-2	29098	221	7.59502	52	82		15		2	5			12	2				4
239	Kernell, K.	2014	Sweden	6	1	1973-1983	0-1	522216	2689	5	783	534	352	331			167	168		108	265		244	332		135		76	34	25				88
240	Landry-Erik Mombo	2017	Franceville, Gabon, Nigeria	6	2	2013-2015	0-1	4212	1	0.237417
241	Niels B. Matthiesen	2016	Denmark	9	1	1997-2011	0-1	916853	7569	8.25541	1682	1763	479	500	33		257	221	41	265	340	37	282	60	109		112		151	38	79
						1997-2004	0-1	436412	3635	8.32929
						2005-2011	0-1	480441	3934	8.18831
242	Shiliang Liu	2016	Canada	9	1	1990-2011	0-1	5829110	66357	11.3837	16449	15088									3149
243	Elisabeth Leirgul	2016	Norway	9	1	1994-2009	0-1	899038	9409	10.4656			905
244	Yeh, Shu-Jen	2013	China, Taiwan	8	1	2000-2010	0-6	1397757	17244	12.3369	5956	6678	2144	1319		45	767	296	191	224	451		114	17	71	22	85	59	91	84	161	41		716			17
245	Thanh T. Hoang	2017	USA,Texas	9	1	1999-2009	0-1	4207898	48249	11.4663	19778	19007		2564	646	268	1055			609					785			607	346	179	610
						1999-1999	0-1	349157	3106	8.89571
						2000-2004	0-1	1496276	15485	10.349
						2005-2009	0-1	1999140	26368	13.1897
246	Nelson B	2016	India,Grenada,Delhi	6	2	2000-2004	0-1	9004	29	3.22079
247	Krista F. Huybrechts	2016	USA, Medicaid	9	1	2000-2010	0-1	1331910	15405	11.5661
248	Nathalie Auger	2017	Canada, Quebec, Clientele	9	1	1988-2012	0-1	704209	6428	9.12797	2034	2252					138	124		112	122				75				21	36				596		61
						1988-1995	0-1	244545	1736	7.0989
						1996-2003	0-1	213761	2323	10.8673
						2004-2012	0-1	245903	2423	9.85348
249	Peng-Fei Sun	2017	China,Langfang	9	1	2012-2014	0-1	67718	1554	22.9481	550	605	228	66	2		32	2	1	11	2	1							1					1		2
250	Chen Chu	2017	China,Shanghai	8	2	2009-2011	0-1	3950	59	14.9367	34			6			4	2	1	1	2		1		1			1
251	Hsin-Hsu Chou	2016	Taiwan	9	1	2004-2010	0-1	1387650	23483	16.9229	6830	14284	7197	2679		62	810	583	320	325	656		221		142			118	152	129	224						26
252	Alana Cavadino	2016	Europe	8	1	2003-2012	0-1	4097142	25273	6.16845	11262	5226		1850	425	212	1187	1467		838	1488		540		1127			286	249	233	299
253	Anita Saxena	2016	India,Safdarjung ,Delhi	8	2	2011-2014	0-1	20307	164	8.07603	106	12	7	2	1	2	3	7	2	3	2	1	2		5				2	2	2		3			2
254	Qi-Gui Liu	2016	China,Dalian	8	1	2006-2010	0-1	227417	686	3.01649
						2006-2006	0-1	178870	662	3.70096
						2010-2010	0-1	48547	93	1.916
255	Prajkta Bhide	2016	India,Pune city	7	2	2013-2015	0-1	1781	22	12.3526	5	8
256	Brian T. Bateman	2017	USA,46states	9	1	2000-2011	0-1	1329517	15272	11.4869
257	Jihene Methlouthi	2016	Tunnisia, Sousse	6	2	2014-2015	0-1	10447	26	2.48875	11						1	3	1	2	2		1		3				1
258	Mohammad M. Agha	2016	Ontario, Canada	9	2	1994-2009	0-1	2031212	25994	12.7973	7484	6524	9136	1130			2325	1434		1369	1247									444				2820
259	Amir Hossein Movahedian	2017	Kashan, Iran, Isfahan	8	2	2014-2014	0-1	7154	78	10.903			11				17	6			5
260	Heather Allison Boyd	2017	Denmark	8	1	1978-2011	0-1	1972857	18038	9.14309	4527	2173																								233

## Sheet: Abbreviations
Abbreviations:
VSD	Ventricular Septal Defect
ASD	Atrial Septal Defect
PDA	Patent Ductus Arteriosus
PS	Pulmonary Stenosis
TOF	Tetralogy of Fallot
TGA	Transposition of the Great Arteries
CoA	Coarctation of the Aorta
AVI	Aortic Valve Insufficiency
PAA	Pulmonary Arteriovenous Aneurysm
AS	Aortic Stenosis
HLHS	Hypoplastic Left Heart Syndrome
MR	Mitral Insufficiency/regurgitation
SV	Single Ventricle
TA/TS	Tricuspid Atresia or Stenosis
DORV	Double outlet right ventricle
CHB	Congenital Heart Block
PA	Pulmonary Atresia
TA	Truncus Arteriosus
TAPVR	Total Anomalous Pulmonary Venous Return
MS	Mitral Stenosis
CAA	Coronary Artery Aneurysm
EA	Ebstein Anomaly
PAPVR	Partial Anomalous Pulmonary Venous Return
IAA	Interrupted Aortic Arch
CT	Cor Triatriatum
CHD	Congenital Heart Defect
LVOTO	Left Ventricular Outflow Tract Obstruction
RVOTO	Right Ventricular Outflow Tract Obstruction
APVR	Anomalous Pulmonary Venous Return
AVSD	Atrioventricular Septal Defect
ICD10	International Statistical Classification of Diseases and Related Health Problems 10th Revision
GNI	Gross National Income
PM	Particulate Matter

## Sheet: List of included papers
Study ID	Author	Publication time	Title	Journal	Volume(Issue): Pages
1	Yeh, S. J.	2015	National database study of survival of pediatric congenital heart disease patients in Taiwan	J Formos Med Assoc	114(2): p. 159-63
2	Warrick, C. M.	2015	Prevalence and descriptive analysis of congenital heart disease in parturients: obstetric, neonatal, and anesthetic outcomes	J Clin Anesth	27(6): p. 492-8
3	Oppizzi, Yamila	2015	Incidence of Congenital Heart Defects in a Public Maternity Hospital during the Period 1998-2011 in the Beginning of the National Congenital Heart Defects Program	Argentine Journal of Cardiology	83(1): p. 42-48
4	Nishio, S.	2015	Echocardiographic screening for congenital heart disease in 8819 children: A report from local community events for children's healthcare	J Cardiol	66(4): p. 315-9
5	Liu, Xiaocheng	2015	Prevalence of congenital heart disease and its related risk indicators among 90 796 Chinese infants aged less than 6 months in Tianjin	International journal of epidemiology	44(3): p. 884-893
6	Gomez-Rodriguez, G	2015	Pulse oximetry as a screening test for critical congenital heart disease in term newborns	Rev Invest Clin	67(2): p. 130-4
7	Fisher, J. G.	2015	Serious congenital heart disease and necrotizing enterocolitis in very low birth weight neonates	J Am Coll Surg	220(6): p. 1018-1026 e14
8	Egbe, A.	2015	Temporal variation of birth prevalence of congenital heart disease in the United States	Congenit Heart Dis	10(1): p. 43-50
9	Zaqout, M.	2014	Prevalence of congenital heart disease among Palestinian children born in the Gaza Strip	Cardiol Young	24(5): p. 905-9
10	Wu, Li	2014	Prevalence of congenital heart defect in Guangdong province, 2008-2012	BMC public health	14(1): p. 152
11	Silva, K. P.	2014	Newborns with congenital heart diseases: epidemiological data from a single reference center in Brazil	J Prenat Med	8(1-2): p. 11-6
12	Nikyar, Bagher	2014	Ethnical variations in the incidence of congenital heart defects in Gorgan, Northern Iran: A single-center study	The Journal of Tehran University Heart Center	9(1): p. 9
13	Leirgul, Elisabeth	2014	Birth prevalence of congenital heart defects in Norway 1994-2009—A nationwide study	American heart journal	168(6): p. 956-964
14	Hussain, S.	2014	Incidence of congenital heart disease among neonates in a neonatal unit of a tertiary care hospital	J Pak Med Assoc	64(2): p. 175-8
15	Egbe, A.	2014	Prevalence of congenital anomalies in newborns with congenital heart disease diagnosis	Ann Pediatr Cardiol	7(2):p. 86-91
16	Abid, D.	2014	Congenital heart disease in 37,294 births in Tunisia: birth prevalence and mortality rate	Cardiol Young	24(5): p. 866-71
17	Zhao, Q. M.	2013	Prevalence of congenital heart disease at live birth: an accurate assessment by echocardiographic screening	Acta Paediatr	102(4): p. 397-402
18	Sawant, S. P.	2013	Prevalence, pattern and outcome of congenital heart disease in Bhabha Atomic Research Centre Hospital, Mumbai	Indian J Pediatr	80(4): p. 286-91
19	Khoshnood, Babak	2013	Recent decrease in the prevalence of congenital heart defects in Europe	The Journal of pediatrics	162(1): p. 108-113. e2
20	Islam, Md Nazrul	2013	Prevalence of congenital heart disease in neonate in a tertiary level hospital	Nepal Journal of Medical Sciences	2(2): p. 91-95
21	Herskind, Anne Maria	2013	Increased prevalence of congenital heart defects in monozygotic and dizygotic twins	Circulation	128(11): p. 1182-8
22	Bjornard, K.	2013	Patterns in the prevalence of congenital heart defects, metropolitan Atlanta, 1978 to 2005	Birth Defects Res A Clin Mol Teratol	97(2): p. 87-94
23	Bedard, T.	2013	Folic acid fortification and the birth prevalence of congenital heart defect cases in Alberta, Canada	Birth Defects Res A Clin Mol Teratol	97(8): p. 564-70
24	Khoshnood, Babak	2012	Prevalence, timing of diagnosis and mortality of newborns with congenital heart defects: a population-based study	Heart	98(22): p. 1667-1673
25	Bedard, T.	2012	Congenital heart defect case ascertainment by the Alberta Congenital Anomalies Surveillance System.	Birth Defects Res A Clin Mol Teratol	94(6): p. 449-58
26	Yali Zhang	2011	Observed prevalence of congenital heart defects from a surveillance study in China	Journal of Ultrasound in Medicine	30(7): p. 989-995
27	Yu, Z.	2011	Congenital heart disease in a Chinese hospital: pre- and postnatal detection, incidence, clinical characteristics and outcomes	Pediatr Int	53(6): p. 1059-65
28	Strandberg-Larsen, K.	2011	Maternal alcohol drinking pattern during pregnancy and the risk for an offspring with an isolated congenital heart defect and in particular a ventricular septal defect or an atrial septal defect	Birth Defects Res A Clin Mol Teratol	91(7): p. 616-22
29	Schwedler, Gerda	2011	Frequency and spectrum of congenital heart defects among live births in Germany	Clinical Research in Cardiology	100(12): p. 1111-1117
30	Nikyar, Bagher	2011	Prevalence and pattern of congenital heart disease among neonates in Gorgan, Northern Iran (2007-2008)	Iranian journal of pediatrics	21(3): p. 307
31	Mirzarahimi, M.	2011	Heart murmur in neonates: how often is it caused by congenital heart disease?	Iran J Pediatr	21(1): p. 103-6
32	Assia Miller	2011	Maternal age and prevalence of isolated congenital heart defects in an urban area of the United States	Am J Med Genet A	155A (9): p. 2137-45
33	Marek, J.	2011	Prenatal ultrasound screening of congenital heart disease in an unselected national population: a 21-year experience	Heart	97(2): p. 124-30
34	Han, S.	2011	Congenital Heart Disease in a Chinese Hospital: Pre-and Postnatal Detection, Incidence, Clinical Characteristics and Outcomes	Pediatric Research	70: p. 410-410
35	Helen Dolk	2011	Congenital heart defects in Europe: prevalence and perinatal mortality, 2000 to 2005	Circulation	123(8): p. 841-9
36	Agha, Mohammad M.	2011	Socioeconomic status and prevalence of congenital heart defects: does universal access to health care system eliminate the gap?	Birth Defects Research Part A: Clinical and Molecular Teratology	91(12): p. 1011-1018
37	Wu, Mei-Hwan	2010	Prevalence of congenital heart disease at live birth in Taiwan	The Journal of pediatrics	156(5): p. 782-785
38	Nembhard, Wendy N	2010	Is the prevalence of specific types of congenital heart defects different for non-Hispanic white, non-Hispanic black and Hispanic infants?	Maternal and child health journal	14(2): p. 184-193
39	Lindinger, A.	2010	Prevalence of congenital heart defects in newborns in Germany: Results of the first registration year of the PAN Study (July 2006 to June 2007)	Klinische Padiatrie	222(5): p. 321-326
40	Bahtiyar, M. O.	2010	Is the rate of congenital heart defects detected by fetal echocardiography among pregnancies conceived by in vitro fertilization really increased?: a case-historical control study	J Ultrasound Med	29(6): p. 917-22
41	Reller, Mark D.	2009	Prevalence of Congenital Heart Defects in Metropolitan Atlanta, 1998-2005	Obstetrical & Gynecological Survey	64(3): p. 156-157
42	Moons, P.	2009	Congenital heart disease in 111 225 births in Belgium: birth prevalence, treatment and survival in the 21st century	Acta Paediatr	98(3): p. 472-7
43	Dadvand, P.	2009	Descriptive epidemiology of congenital heart disease in Northern England	Paediatr Perinat Epidemiol	23(1): p. 58-65
44	Kapoor, R.	2008	Prevalence of congenital heart disease, Kanpur, India	Indian Pediatr	45(4): p. 309-11
45	Fatema, N. N.	2008	Incidence of congenital heart disease among hospital live birth in a tertiary hospital of Bangladesh	Cardiovascular Journal	1(1): p. 14-20
46	Capozzi, G.	2008	Congenital heart disease in live-born children: incidence, distribution, and yearly changes in the Campania Region	J Cardiovasc Med (Hagerstown)	9(4): p. 368-74
47	Wurst, Keele E.	2007	Evaluation of the General Practice Research Database congenital heart defects prevalence: comparison to United Kingdom national systems	Birth Defects Research Part A: Clinical and Molecular Teratology	79(4): p. 309-316
48	Simpson, L. L.	2007	Nuchal translucency and the risk of congenital heart disease	Obstet Gynecol	109(2 Pt 1): p. 376-83
49	Ogge, G.	2006	Prenatal screening for congenital heart disease with four-chamber and outflow-tract views: a multicenter study	Ultrasound Obstet Gynecol	28(6): p. 779-84
50	Górska-Kot, Aneta	2006	Trends in diagnosis and prevalence of critical congenital heart defects in the Podkarpacie province in 2002–2004, based on data from the Polish Registry of Congenital Malformations	Journal of applied genetics	47(2): p. 191-194
51	Olorón, Patricia Martínez	2005	Incidence of congenital heart disease in Navarra (1989–1998)	Revista Española de Cardiología (English Edition)	58(12): p. 1428-1434
52	Lee, Jung Ha	2004	Congenital heart disease in Jeju: postnatal incidence and clinical features	Korean Journal of Pediatrics	47(3): p. 294-303
53	Forrester, Mathias B.	2004	Descriptive epidemiology of selected congenital heart defects, Hawaii, 1986–1999	Paediatric and perinatal epidemiology	18(6): p. 415-424
54	Bosi, Giuliano	2003	Temporal variability in birth prevalence of congenital heart defects as recorded by a general birth defects registry	The Journal of pediatrics	142(6): p. 690-698
55	Begic, H.	2003	Epidemiological and clinical aspects of congenital heart disease in children in Tuzla Canton, Bosnia-Herzegovina	Eur J Pediatr	162(3): p. 191-3
56	Movahedian, Amir Hossein	2001	Prevalence of congenital heart disorders in neonates hospitalized in Shahid Beheshti Hospital during the years 1996-2000	KAUMS Journal (FEYZ)	5(2): p. 76-80
57	Mavrides, E.	2001	Limitations of using first-trimester nuchal translucency measurement in routine screening for major congenital heart defects	Ultrasound Obstet Gynecol	17(2): p. 106-10
58	Subramanyan, R.	2000	Incidence and spectrum of congenital heart disease in Oman	Ann Trop Paediatr	20(4): p. 337-41
59	Amorim, L. F.	2008	Presentation of congenital heart disease diagnosed at birth: analysis of 29,770 newborn infants	J Pediatr (Rio J)	84(1): p. 83-90
60	Yang, Xue-Yong	2009	Incidence of congenital heart disease in Beijing, China	Chinese medical journal	122(10): p. 1128-1132
61	Yang, Jiang-Fan	2000	Incidence of Congenital Heart Disease in Newborns and Preventive Effect of Folic Acid on Pregnant Women	CHINESE JOURNAL OF CONTEMPORARY PEDIATRICS	5: p. 005
62	Wang, H. S.	2001	Prevalence study of congenital heart disease in 19,432 children aged 0–2	Chin J Child Health Care	9: p. 236-238
63	TAN, Mei-juan	2005	Analysis of the 1990~ 2001 Congenital Heart Disease Incidence in Anren County, Hunan Province	Practical Preventive Medicine	6: p. 012
64	Strauss, A.	2001	Prenatal diagnosis of congenital heart disease and neonatal outcome--a six years experience	Eur J Med Res	6(2): 66-70
65	Sípek, A.	2010	Incidence of congenital heart defects in the Czech Republic--current data	Ceska lekarska spolecnost J. Ev. Purkyne	75(3): p. 221-242
66	Rodríguez, Dehli C.	2009	The epidemiology of congenital heart disease in Asturias (Spain) during the period 1990-2004	Anales de pediatria	71: p. 502-9
67	Putarek, Natasa Rojnic	2002	Epidemiology of congenital heart diseases in Croatia--a multicenter nationwide study, 1995-2000	Lijecnicki vjesnik	125(9-10): p. 232-241
68	Mogyorosy, G.	2000	Incidence and invasive treatment of congenital heart diseases in Hajdu-Bihar county	Orv Hetil	141(23): p. 1287-92
69	Mendieta-Alcántara, G. G.	2013	Incidence of congenital heart disease and factors associated with mortality in children born in two Hospitals in the State of Mexico	Gac Med Mex	149(6): p. 617-23
70	Liu, X. Q.	2013	Current prevalence rate of congenital heart disease in 12 month-old and younger infants among four regions of Guangdong province	Zhonghua xin xue guan bing za zhi	41(4): p. 337-340
71	Gascard-Battisti, C.	2006	Antenatal screening for congenital heart disease: a retrospective analysis of 20 years of experience	J Gynecol Obstet Biol Reprod (Paris)	35(5 Pt 1): p. 472-6
72	Dulskiene, Virginija	2007	The incidence and diagnostics of congenital heart defects in Kaunas infant population during 1999-2005	Medicina (Kaunas, Lithuania)	44(2): p. 139-146
73	Chehab, G.	2003	Cumulative incidence and distribution of congenital heart diseases in newborns in Beirut and its southern suburb (1999-2002)	The Lebanese medical journal	52(3): p. 121-125
74	Benavides-Lara, A.	2011	Epidemiology and registry of congenital heart disease in Costa Rica	Rev Panam Salud Publica	30(1): p. 31-8
75	Baltaxe, E.	2006	Prevalence of congenital heart disease in 44,985 newborns in Colombia	Arch Cardiol Mex	76(3): p. 263-8
76	Baldacci, S.	2014	Prevalence, mortality and lethality of congenital heart defects from the Tuscan Registry (Tuscany Region, Central Italy), 1992-2009	Epidemiologia e prevenzione	39(1): p. 36-44
77	Xie, D.	2016	Epidemiology of Birth Defects Based on a Birth Defect Surveillance System from 2005 to 2014 in Hunan Province, China	PLoS One	11(1): p. e0147280
78	Oyen, N.	2016	Prepregnancy Diabetes and Offspring Risk of Congenital Heart Disease: A Nationwide Cohort Study	Circulation	133(23): p. 2243-53
79	Lamichhane, D. K.	2016	Increased prevalence of some birth defects in Korea, 2009-2010	BMC Pregnancy Childbirth	16: p. 61
80	Zhao, J. P.	2015	Regional Variations in the Prevalence of Major Congenital Malformations in Quebec: The Importance of Fetal Growth Environment	J Popul Ther Clin Pharmacol	22(3): p. e198-210
81	Su, X. J.	2015	Paternal age and offspring congenital heart defects: a national cohort study	PLoS One	10(3): p. e0121030
82	Saxena, A.	2015	Pulse oximetry as a screening tool for detecting major congenital heart defects in Indian newborns	Arch Dis Child Fetal Neonatal Ed	100(5): p. F416-21
83	Riehle-Colarusso, T.	2015	Congenital Heart Defects and Receipt of Special Education Services	Pediatrics	136(3): p. 496-504
84	Nelunova, T. I.	2015	Structure of Congenital Heart Defects in Newborns in the Sakha Republic (Yakutia)	International Journal of Biomedicine	5(2): p. 100-103
85	Liu, F.	2015	Prevalence of Congenital Heart Disease in Xinjiang Multi-Ethnic Region of China	PLoS One	10(8): p. e0133961
86	Leirgul, E.	2015	Periconceptional Folic Acid Supplementation and Infant Risk of Congenital Heart Defects in Norway 1999-2009	Paediatr Perinat Epidemiol	29(5): p. 391-400
87	Kljajić, Nada	2015	Epidemiology of congenital heart defects in the Knin area during a five-year period (2008-2013)	Paediatria Croatica	59(4): p. 227-231
88	Best, K. E.	2015	Increased risk of congenital heart disease in twins in the North of England between 1998 and 2010	Heart	101(22): p. 1807-1812
89	Auger, N.	2015	Association Between Preeclampsia and Congenital Heart Defects	JAMA	314(15): p. 1588-98
90	Aggarwal, D.	2015	Prevalence of Birth Defects among American-Indian Births in California, 1983-2010	Birth Defects Research Part a-Clinical and Molecular Teratology	103(2): p. 105-110
91	Zhao, Q. M.	2014	Pulse oximetry with clinical assessment to screen for congenital heart disease in neonates in China: a prospective study	Lancet	384(9945): p. 747-54
92	Sokal, R.	2014	Sex prevalence of major congenital anomalies in the United Kingdom: a national population-based study and international comparison meta-analysis	Birth Defects Res A Clin Mol Teratol	100(2): p. 79-91
93	Sainz, J. A.	2014	Prenatal screening of congenital heart defects in population at low risk of congenitaldefects. A reality today	Anales de Pediatria	82(1): p. 27-34
94	Zile, I.	2013	Maternal Age-Associated Congenital Anomalies Among Newborns: A Retrospective Study in Latvia	Medicina-Lithuania	49(1): p. 29-35
95	Zhu, J. L.	2013	Prevalence of symptomatic congenital heart disease in Tibetan school children	Am J Cardiol	112(9): p. 1468-70
96	Sokal, R.	2013	Potential of general practice data for congenital anomaly research: Comparison with registry data in the United Kingdom	Birth Defects Res A Clin Mol Teratol	97(8): p. 546-53
97	Pasnicki, M.	2013	The congenital malformations in children aged 0-2 in Zielona Gora province (1988-1997) and Lubuskie province (1998-2007) according to the Polish Registry of Congenital Malformations. Part 1. Frequency and types of congenital malformations.	Pediatria Polska	88(1): p. 20-37
98	Lowry.R.B	2013	Congenital heart defects and major structural noncardiac anomalies in Alberta, Canada, 1995-2002	Birth Defects Res A Clin Mol Teratol	97(2): p. 79-86
99	Liu, S. L.	2013	Association Between Maternal Chronic Conditions and Congenital Heart Defects: A Population-Based Cohort Study	Circulation	128(6): p. 583-589
100	Cavero Carbonell, C.	2013	Temporal variation and geographical distribution: Congenital heart defects in the Comunitat Valenciana	Anales de Pediatria	79(3): p. 149-156
101	Kucik, J. E.	2012	Racial/ethnic variations in the prevalence of selected major birth defects, metropolitan Atlanta, 1994-2005	Public Health Rep	127(1): p. 52-61
102	Gianicolo, E. A. L.	2012	Congenital anomalies among live births in a polluted area. A ten-year retrospective study.	Bmc Pregnancy and Childbirth	12: p. 165
103	Bourdial, H.	2012	Congenital heart defects in La Reunion Island: a 6-year survey within a EUROCAT-affiliated congenital anomalies registry	Cardiology in the Young	22(5): p. 547-557
104	Sun, G.	2011	Twelve-year prevalence of common neonatal congenital malformations in Zhejiang Province, China	World J Pediatr	7(4): p. 331-6
105	Ishikawa, T.	2011	Prevalence of congenital heart disease assessed by echocardiography in 2067 consecutive newborns	Acta Paediatr	100(8): p. e55-60
106	Ewer, A. K.	2011	Pulse oximetry screening for congenital heart defects in newborn infants (PulseOx): a test accuracy study	Lancet	378(9793): p. 785-94
107	Mangones, T.	2010	Prevalence of congenital cardiovascular malformations varies by race and ethnicity	Int J Cardiol	143(3): p. 317-22
108	Gonzalez-Andrade, F.	2010	Congenital malformations in Ecuadorian children: urgent need to create a National Registry of Birth Defects	Appl Clin Genet	3: p. 29-39
109	Dilber, D.	2010	Spectrum of congenital heart defects in Croatia	Eur J Pediatr	169(5): p. 543-50
110	Varela, M. M.	2009	Socio-occupational status and congenital anomalies	Eur J Public Health	19(2): p. 161-7
111	Tuuli, M. G.	2009	Prevalence and likelihood ratios for aneuploidy in fetuses diagnosed prenatally with isolated congenital cardiac defects	Am J Obstet Gynecol	201(4): p. 390 e1-5
112	Strickland, M. J.	2009	Ambient air pollution and cardiovascular malformations in Atlanta, Georgia, 1986-2003	Am J Epidemiol	169(8): p. 1004-14
113	Romosan, G.	2009	Diagnostic performance of routine ultrasound screening for fetal abnormalities in an unselected Swedish population in 2000-2005	Ultrasound Obstet Gynecol	34(5): p. 526-33
114	Oyen, N.	2009	National time trends in congenital heart defects, Denmark, 1977-2005	Am Heart J	157(3): p. 467-473 e1
115	Merlob, P.	2009	Are selective serotonin reuptake inhibitors cardiac teratogens? Echocardiographic screening of newborns with persistent heart murmur	Birth Defects Res A Clin Mol Teratol	85(10): p. 837-41
116	Li, Y.	2009	Analysis of the birth defects among 61 272 live born infants in Beijing	Beijing Da Xue Xue Bao	41(4): p. 414-7
117	Kovacheva, K.	2009	Trends and Causes of Congenital Anomalies in the Pleven Region, Bulgaria	Balkan Journal of Medical Genetics	12(1): p. 37-43
118	Tagliabue, G.	2007	Descriptive epidemiology of selected birth defects, areas of Lombardy, Italy, 1999	Popul Health Metr	5(4): p. 4
119	Rivera, I. R.	2007	Congenital heart diseases in the newborn: from the pediatrician's request to the cardiologist's evaluation	Arq Bras Cardiol	89(1): p. 6-10
120	Perez-Delboy, A.	2007	Prenatal sonographic diagnosis of congenital heart disease and intrauterine growth restriction: a case-control study	J Clin Ultrasound	35(7): p. 376-81
121	Fida, N. M.	2007	A prospective study of congenital malformations among live born neonates at a University Hospital in Western Saudi Arabia	Saudi Medical Journal	28(9): p. 1367-1373
122	Chew, C.	2007	Population-based study of antenatal detection of congenital heart disease by ultrasound examination	Ultrasound Obstet Gynecol	29(6): p. 619-24
123	Tang, Y.	2006	The risk of birth defects in multiple births: a population-based study	Matern Child Health J	10(1): p. 75-81
124	Smitha, R.	2006	Prevalence of congenital heart diseases in Mysore	Indian Journal of Human	12(1): p. 11
125	Jepsen, B.	2006	Validity of diagnoses of cardiac malformations in a Danish population-based hospital-discharge registry	International Journal of Risk and Safety in Medicine	18(2): p. 77-81
126	Cymbron, T.	2006	Epidemiological characterization of congenital heart disease in Sao Miguel Island, Azores, Portugal	Community Genet	9(2): p. 107-12
127	Bruns, R. F.	2006	The role of nuchal translucency in the screening of congenital heart defects	Arquivos Brasileiros de Cardiologia	87(3): p. 272-279+307-314
128	Arlettaz, R.	2006	The contribution of pulse oximetry to the early detection of congenital heart disease in newborns	Eur J Pediatr	165(2): p. 94-8
129	Tanner, K.	2005	Cardiovascular malformations among preterm infants	Pediatrics	116(6): p. E833-E838
130	Srephensen, S. S.	2004	Congenital cardiac malformations in Iceland from 1990 through 1999	Cardiology in the Young	14(4): p. 396-401
131	Hagemann, L. L.	2004	Population Screening of Fetal Cardiac abnormalities Through Prenatal Echocardiography in Low-Risk Pregnancies in the Municipality of Porto Alegre	Arquivos Brasileiros de Cardiologia	82(4): p. 313-326
132	Garne, E.	2004	Congenital heart defects -- occurrence, surgery and prognosis in a Danish County.	Scand Cardiovasc J	38(6): p. 357-62
133	Bolisetty, S.	2004	Congenital heart defects in Central Australia	Med J Aust	180(12): p. 614-7
134	Pradat, P.	2003	The epidemiology of cardiovascular defects, part I: a study based on data from three large registries of congenital malformations	Pediatr Cardiol	24(3): p. 195-221
135	Calzolari, E.	2003	Congenital heart defects: 15 years of experience of the Emilia-Romagna Registry (Italy)	Eur J Epidemiol	18(8): p. 773-80
136	Barisic, I.	2003	Ten-year birth defect epidemiological surveillance in North-Western Croatia	Paediatria Croatica	47(4): p. 181-188
137	Richmond, S.	2002	Routine pulse oximetry in the asymptomatic newborn	Arch Dis Child Fetal Neonatal Ed	87(2): p. F83-8
138	Dulskiene, V.	2002	Prevalence of congenital heart defects in the newborn and infants: mortality in the City of Kaunas, 1995-1998	Medicina (Kaunas)	38(3): p. 343-8
139	Dastgiri, S.	2002	Prevalence and secular trend of congenital anomalies in Glasgow, UK	Arch Dis Child	86(4): p. 257-63
140	Bache, A	2002	Congenital heart defects in the County of Fyn, Denmark - Epidemiology and mortality 1986-1995	Ugeskrift for Laeger	164(36): p. 4169-72
141	Botto, L. D.	2001	Racial and temporal variations in the prevalence of heart defects	Pediatrics	107(3): p. E32
142	Baron, A. M.	2001	Congential heart disease in the medicaid population of southern Arizona.	American Journal of Cardiology	88(4): p. 462-+
143	Wren, C.	2000	Temporal variability in birth prevalence of cardiovascular malformations	Heart	83(4): p. 414-9
144	Magnani, C.	2000	Congenital cardiopathy in a data-based population	Acta Biomed Ateneo Parmense	71 Suppl 1: p. 483-6
145	Guitti, J. C.	2000	Epidemiological characteristics of congenital heart diseases in Londrina, Parana south Brazil	Arq Bras Cardiol	74(5): p. 395-404
146	Zhang, Z.	1999	Prevalence study of congenital heart disease in children aged 0-2 in Zhejiang Province	Zhonghua Liu Xing Bing Xue Za Zhi	20(3): p. 155-7
147	Samanek, M.	1994	Boy:girl ratio in children born with different forms of cardiac malformation: a population-based study	Pediatr Cardiol	15(2): p. 53-7
148	Meberg, A.	1999	Early clinical screening of neonates for congenital heart defects: the cases we miss	Cardiol Young	9(2): p. 169-74
149	Lin, A. E.	1999	Cardiovascular malformations: changes in prevalence and birth status, 1972-1990	Am J Med Genet	84(2): p. 102-10
150	Jung, S. C.	1999	Prevalence of congenital malformations and genetic diseases in Korea	J Hum Genet	44(1): p. 30-4
151	Gregory, J.	1999	Examination for cardiac malformations at six weeks of age.	Archives of Disease in Childhood	80(1): p. F46-F48
152	Grech, Victor	1999	Regional differnces in birth prevalence of congenital heart disease in Malta	Cardiology in the Young	9(02): p. 150-154
153	Cloarec, S.	1999	Prevalence and distribution of congenital heart diseases in a French county (Indre-et-Loire) between 1991 and 1994	Archives De Pediatrie	6(10): p. 1059-1065
154	Bosi, G.	1999	The Italian Multicentric Study on Epidemiology of Congenital Heart Disease: first step of the analysis	Cardiology in the young	9(3): p. 291-299
155	Ainsworth, S.	1999	Prevalence and clinical significance of cardiac murmurs in neonates	Arch Dis Child Fetal Neonatal Ed	80(1): p. F43-5
156	Schoetzau, A.	1997	Cardiovascular malformations in Bavaria, 1984-1991	Zeitschrift Fur Kardiologie	86(7): p. 496-504
157	Robida, A.	1997	Incidence of congenital heart disease in Qatari children	Int J Cardiol	60(1): p. 19-22
158	Johnson, K. C.	1997	Temporal trends in Canadian birth defects birth prevalences, 1979-1993	Can J Public Health	88(3): p. 169-76
159	Hassan, I.	1997	Profile and risk factors for congenital heart disease	J Pak Med Assoc	47(3): p. 78-81
160	Stumpflen, I.	1996	Effect of detailed fetal echocardiography as part of routine prenatal ultrasonographic screening on detection of congenital heart disease	Lancet	348(9031): p. 854-7
161	Montana, E.	1996	Trends and outcomes after prenatal diagnosis of congenital cardiac malformations by fetal echocardiography in a well defined birth population, Atlanta, Georgia, 1990-1994	J Am Coll Cardiol	28(7): p.1085-9
162	Jackson, Mark	1996	Epidemiology of congenital heart disease in Merseyside—1979 to 1988	Cardiology in the Young	6(04): p. 272-280
163	Anand, R.	1996	Incidence of cardiovascular malformation in the northeast Tennessee and southwest Virginia area	Am J Cardiol	78(5): 610-1
164	Tikanoja, T.	1995	Effect of technical development on the apparent incidence of congenital heart disease	Pediatr Cardiol	16(2): p. 100-1
165	Sadiq, M.	1995	Prevalence of rheumatic heart disease in school children of urban Lahore	Heart	95(5): p. 353-7
166	Refat, M. Y. M.	1995	Major Birth-Defects at King-Fahd-Hofuf-Hospital - Prevalence, Risk-Factors and Outcome	Annals of Saudi Medicine	15(4): p. 339-343
167	Ooshima, A.	1995	Incidence of structural cardiac disorders in neonates: an evaluation by color Doppler echocardiography and the results of a 1-year follow-up	Cardiology	86(5): p. 402-6
168	Delport, S. D.	1995	Congenital anomalies in black South African liveborn neonates at an urban academic hospital	S Afr Med J	85(1): p. 11-5
169	Samanek, M.	1999	Congenital heart disease among 815,569 children born between 1980 and 1990 and their 15-year survival: a prospective Bohemia survival study	Pediatr Cardiol	20(6): p. 411-7
170	Roy, D. L.	1994	Trends in the prevalence of congenital heart disease: comprehensive observations over a 24-year period in a defined region of Canada	Can J Cardiol	10(8): p. 821-6
171	Khalil, A	1994	Incidence of congenital heart disease among hospital live births in India	Indian pediatrics	31(5): p. 519-528
172	Bower, C.	1994	Congenital heart disease: a 10 year cohort	J Paediatr Child Health	30(5): p. 414-8
173	Badaruddoza	1994	Inbreeding and congenital heart diseases in a north Indian population	Clin Genet	45(6): p. 288-91
174	Andersen, S.	1994	Congenital heart diseases in Sor-Trondelag. Incidence, diagnosis, course and treatment	Tidsskr Nor Laegeforen	114(1): p. 29-32
175	Abu-Harb, M.	1994	Death in infancy from unrecognised congenital heart disease	Arch Dis Child	71(1): p. 3-7
176	Wilson, P. D.	1993	Temporal trends in prevalence of cardiovascular malformations in Maryland and the District of Columbia, 1981-1988	Epidemiology	4(3): p. 259-6
177	Manetti, A	1993	Epidemiology of congenital heart disease. III. Prevalence and follow-up in 46,895 liveborns at Careggi Maternity in Florence, from 1975 to 1984	GIORNALE ITALIANO DI CARDIOLOGIA	23: p. 145
178	Kidd, S. A.	1993	The incidence of congenital heart defects in the first year of life	J Paediatr Child Health	29(5): p. 344-9
179	Fixler, D. E.	1993	Trends in congenital heart disease in Dallas County births. 1971-1984	Circulation	81(1): p. 137-42
180	Cerboni, P.	1993	Congenital heart disease diagnosed in Guadeloupe	Bulletin of the Pan American Health Organization	27(2): p. 151-153
181	Vergani, P.	1992	Screening for congenital heart disease with the four-chamber view of the fetal heart	Am J Obstet Gynecol	167(4 Pt 1): p. 1000-3
182	Thein, M. M.	1992	Descriptive profile of birth defects among livebirths in Singapore	Teratology	46(3): p. 277-84
183	Pradat, P.	1992	Epidemiology of major congenital heart defects in Sweden, 1981-1986	J Epidemiol Community Health	46(3): p. 211-5
184	Sung, R. Y. T.	1991	Echocardiography as a Tool for Determining the Incidence of Congenital Heart-Disease in Newborn Babies - a Pilot-Study in Hong-Kong	International Journal of Cardiology	30(1): p. 43-47
185	Fischer, H.	1991	Incidence of congenital heart disease in Tyrol, Austria 1979-1983	Padiatr Padol	26(1): 57-60
186	Meberg, A.	1990	Children with congenital heart defects in Vestfold 1982-88. Increase in the incidence resulting from improved diagnostics methods	Tidsskr Nor Laegeforen	110(3): p. 354-7
187	Mayberry, J. C.	1990	Increased birth prevalence of cardiac defects in Yuma, Arizona	J Am Coll Cardiol	16(7): p. 1696-700
188	Klimentova, T.	1990	Congenital heart defects in children born 1981-1987 in the Bratislava District and surrounding countryside	Cesk Pediatr	45(6): p. 327-30
189	Swan, S. H.	1989	Congenital Cardiac Anomalies in Relation to Water Contamination, Santa-Clara County, California, 1981-1983	American Journal of Epidemiology	129(5): p. 885-893
190	Stoll, C.	1989	Risk factors in congenital heart disease	Eur J Epidemiol	5(3): p. 382-91
191	Grabitz, R. G.	1988	Congenital heart disease: incidence in the first year of life. The Alberta Heritage Pediatric Cardiology Program	Am J Epidemiol	128(2): p. 381-8
192	Ferencz, C.	1985	Congenital Heart-Disease - Prevalence at Livebirth - the Baltimore Washington Infant Study	American Journal of Epidemiology	121(1): p. 31-36
193	Naderi, S	1979	Congenital abnormalities in newborns of consanguineous and nonconsanguineous parents	Obstet Gynecol	53(2): p. 195-9
194	Dolara, A	1977	An epidemiological study of congenital heart disease. I. Incidence of cardiovascular malformations in 11,584 live-born babies in the District of Florence (Italy)	Giornale italiano di cardiologia	8(2): 135-144
195	Bound, J. P.	1977	Incidence of congenital heart disease in Blackpool 1957-1971	Br Heart J	39(4): p. 445-50
196	Petersen, I.	2016	Selective serotonin reuptake inhibitors and congenital heart anomalies: comparative cohort studies of women treated before and during pregnancy and their children	J Clin Psychiatry	77(1): p. e36-42
197	Matthiesen, N. B.	2016	Congenital Heart Defects and Indices of Fetal Cerebral Growth in a Nationwide Cohort of 924 422 Liveborn Infants	Circulation	133(6): p. 566-75
198	Zuppa, A. A.	2015	Clinical examination and pulse oximetry as screening for congenital heart disease in low-risk newborn	J Matern Fetal Neonatal Med	28(1): p. 7-11
199	Yu, M.	2015	The survey of birth defects rate based on birth registration system	Chin Med J (Engl)	128(1): p. 7-14
200	Yang, M.	2015	Epidemiology characteristics of birth defects in Shenzhen city during 2003 to 2009, China	J Matern Fetal Neonatal Med	28(7): p. 799-803
201	Stoll, C.	2015	Associated noncardiac congenital anomalies among cases with congenital heart defects	Eur J Med Genet	58(2): p. 75-85
202	Razzaghi, H.	2015	Long-term outcomes in children with congenital heart disease: National Health Interview Survey	J Pediatr	166(1): p. 119-24
203	Hwang, B. F.	2015	Air Pollution and the Risk of Cardiac Defects: A Population-Based Case-Control Study	Medicine (Baltimore)	94(44): p. e1883
204	Heisey, A. S.	2015	Surveillance of congenital malformations in infants conceived through assisted reproductive technology or other fertility treatments	Birth Defects Res A Clin Mol Teratol	103(2): p. 119-26
205	Furu, K.	2015	Selective serotonin reuptake inhibitors and venlafaxine in early pregnancy and risk of birth defects: population based cohort study and sibling design	BMJ	350: p. h1798
206	Ban, L.	2015	Congenital Anomalies in Children of Mothers Taking Antiepileptic Drugs with and without Periconceptional High Dose Folic Acid Use: A Population-Based Cohort Study	PLoS One	10(7): p. e0131130
207	Yu, J. R.	2014	Prevalence of birth defects in the Tongzhou District of Beijing between 2006 and 2012	Zhongguo Dang Dai Er Ke Za Zhi	16(11): p. 1133-7
208	Rossier, M. C.	2014	Evaluation of prenatal diagnosis of congenital heart disease in a regional controlled case study	Swiss Med Wkly	144: p. w14068
209	Oster, M. E.	2014	A population-based study of the association of prenatal diagnosis with survival rate for infants with congenital heart defects	Am J Cardiol	113(6): p. 1036-40
210	Orlandi, E.	2014	Simplified first-trimester fetal cardiac screening (four chamber view and ventricular outflow tracts) in a low-risk population	Prenat Diagn	34(6): p. 558-63
211	McKenzie, L. M.	2014	Birth outcomes and maternal residential proximity to natural gas development in rural Colorado	Environ Health Perspect	122(4): p. 412-7
212	Kallen, B. A.	2014	Antiobesity drugs in early pregnancy and congenital malformations in the offspring	Obes Res Clin Pract	8(6): p. e571-6
213	Huybrechts, K. F.	2014	Antidepressant use in pregnancy and the risk of cardiac defects	N Engl J Med	370(25): p. 2397-407
214	Cambra, K.	2014	Trends in the prevalences of congenital anomalies and age at motherhood in a Southern European region: a population-based study	BMJ Open	4(3): p. e004244
215	Calzolari, E.	2014	Epidemiology of multiple congenital anomalies in Europe: a EUROCAT population-based registry study	Birth Defects Res A Clin Mol Teratol	100(4): p. 270-6
216	Brite, J.	2014	Maternal overweight and obesity and risk of congenital heart defects in offspring	Int J Obes (Lond)	38(6): p. 878-82
217	O'Leary, C. M.	2013	Exploring the potential to use data linkage for investigating the relationship between birth defects and prenatal alcohol exposure	Birth Defects Res A Clin Mol Teratol	97(7): p. 497-504
218	Margulis, A. V.	2013	Use of selective serotonin reuptake inhibitors in pregnancy and cardiac malformations: a propensity-score matched cohort in CPRD	Pharmacoepidemiol Drug Saf	22(9): p. 942-51
219	Du, W. Y.	2013	Present situation of congenital defects in five counties (cities) of Gansu province in 2009 - 2010	Zhonghua Liu Xing Bing Xue Za Zhi	34(2): p. 140-2
220	Wallenstein, M. B.	2012	Fetal congenital heart disease and intrauterine growth restriction: a retrospective cohort study	J Matern Fetal Neonatal Med	25(6): p. 662-5
221	Laas, E.	2012	Preterm birth and congenital heart defects: a population-based study	Pediatrics	130(4): p. e829-37
222	Kim, M. A.	2012	Prevalence of birth defects in Korean livebirths, 2005-2006	J Korean Med Sci	27(10): p. 1233-40
223	Huang, Q.	2012	Birth defects among children aged 0-4 in Chongqing in 2010	Zhonghua Yu Fang Yi Xue Za Zhi	46(6): p. 547-50
224	Dhanardhono, T.	2012	Incidence and outcome of prenatally diagnosed, chromosomally normal congenital heart defects in Singapore	Singapore Med J	53(10): p. 643-7
225	Pachajoa, H.	2011	Major birth defects in a third-level hospital in Cali, Colombia, 2004-2008	Rev Salud Publica (Bogota)	13(1): p. 152-62
226	Malcic, I.	2011	Distribution of congenital heart disease in Croatia and outcome analysis. A Croatian epidemiological study (2002-2007)	Lijec Vjesn	133(3-4): p. 81-8
227	Hartge, D. R.	2011	Results of early foetal echocardiography and cumulative detection rate of congenital heart disease	Cardiol Young	21(5): p. 505-17
228	Gillani, S.	2011	Frequencies of congenital anomalies among newborns admitted in nursery of Ayub Teaching Hospital Abbottabad, Pakistan	J Ayub Med Coll Abbottabad	23(1): p. 117-21
229	Mills, J. L.	2010	Maternal obesity and congenital heart defects: a population-based study	Am J Clin Nutr	91(6): p. 1543-9
230	Pangkanon, S.	2014	Establishing of National Birth Defects Registry in Thailand	J Med Assoc Thai	97 Suppl 6: p. s182-8
231	Bin Zhang	2016	Ozone and Other Air Pollutants and the Risk of Congenital Heart Defects	Sci Rep	6: p. 34852
232	Donghua Xie	2017	Perinatal outcomes and congenital heart defect prognosis in 53313 non-selected perinatal infants	PLoS One	12(6): p. e0177229
233	Movafagh, A.	2008	Occurrence of congenital anomalies and genetic diseases in a population of Ghazvin Province, Iran: A study of 33380 cases	Pakistan Journal of Medical Sciences	24(1): p. 80-5
234	Satoru Iwashima	2017	Reproductive technologies and the risk of congenital heart defects	Hum Fertil (Camb)	20(1): p. 14-21
235	Yanji Qu	2016	Incidence of Congenital Heart Disease: The 9-Year Experience of the Guangdong Registry of Congenital Heart Disease, China	PLoS One	11(7): p. e0159257
236	Gloria Liliana Porras-Hurtado	2016	Prevalence of birth defects in Risaralda, 2010-2013	Biomedica	36(4): p. 556-563
237	Martina Persson	2017	Risk of major congenital malformations in relation to maternal overweight and obesity severity: cohort study of 1.2 million singletons	BMJ	357: p. j2563
238	Leilei Pei	2017	Prevalence and risk factors of congenital heart defects among live births: a population-based cross-sectional survey in Shaanxi province, Northwestern China	BMC Pediatr	17(1): p. 18
239	Kernell, K.	2014	Congenital heart disease in men - birth characteristics and reproduction: a national cohort study	BMC Pregnancy Childbirth	14: p. 187
240	Landry-Erik Mombo	2017	Patterns and risk factors of birth defects in rural areas of south-eastern Gabon	Congenit Anom (Kyoto)	57(3): p. 79-82
241	Niels B. Matthiesen	2016	Congenital Heart Defects and Indices of Placental and Fetal Growth in a Nationwide Study of 924 422 Liveborn Infants	Circulation	134(20): p. 1546-56
242	Shiliang Liu	2016	Effect of Folic Acid Food Fortification in Canada on Congenital Heart Disease Subtypes	Circulation	134(9): p. 647-55
243	Elisabeth Leirgul	2016	Maternal Diabetes, Birth Weight, and Neonatal Risk of Congenital Heart Defects in Norway, 1994-2009	Obstet Gynecol	128(5): p. 1116-25
244	Yeh, Shu-Jen	2013	Prevalence, mortality, and the disease burden of pediatric congenital heart disease in Taiwan	Pediatrics & Neonatology	54(2): p. 113-8
245	Thanh T. Hoang	2017	Original Findings and Updated Meta-Analysis for the Association Between Maternal Diabetes and Risk for Congenital Heart Disease Phenotypes	Am J Epidemiol	186(1): p. 118-128
246	Nelson B	2016	Prevalence of Congenital Malformations in Grenada	West Indian Med J	65(1): p. 123-7
247	Krista F. Huybrechts	2016	Antipsychotic Use in Pregnancy and the Risk for Congenital Malformations	JAMA Psychiatry	73(9): p. 938-46
248	Nathalie Auger	2017	Risk of Congenital Heart Defects after Ambient Heat Exposure Early in Pregnancy	Environ Health Perspect	125(1): p. 8-14
249	Peng-Fei Sun	2017	Prevalence of Congenital Heart Disease among Infants from 2012 to 2014 in Langfang, China	Chinese Medical Journal	130(9): p. 1069-73
250	Chen Chu	2017	Prenatal diagnosis of congenital heart diseases by fetal echocardiography in second trimester: a Chinese multicenter study	Acta Obstet Gynecol Scand	96(4): p. 456-463
251	Hsin-Hsu Chou	2016	Association of maternal chronic disease with risk of congenital heart disease in offspring	CMAJ	188(17-18): p. E438-446
252	Alana Cavadino	2016	Use of hierarchical models to analyze European trends in congenital anomaly prevalence	Birth Defects Res A Clin Mol Teratol	106(6): p. 480-8
253	Anita Saxena	2016	Birth prevalence of congenital heart disease: A cross-sectional observational study from North India	Ann Pediatr Cardiol	9(3): p. 205-9
254	Qi-Gui Liu	2016	Birth defects data from surveillance hospitals in Dalian city, China, 2006-2010	J Matern Fetal Neonatal Med	29(22): p. 3615-21
255	Prajkta Bhide	2016	Prevalence of Congenital Anomalies in an Indian Maternal Cohort: Healthcare, Prevention, and Surveillance Implications	PLoS One	11(11): p. e0166408
256	Brian T. Bateman	2017	Angiotensin-Converting Enzyme Inhibitors and the Risk of Congenital Malformations	Obstet Gynecol	129(1): p. 174-184
257	Jihene Methlouthi	2016	Incidence of congenital heart disease in newborns after pulse oximetry screening introduction	Tunis Med	94(3): p. 231-4
258	Mohammad M. Agha	2016	Congenital abnormalities in newborns of women with pregestational diabetes: A time-trend analysis, 1994 to 2009	Birth Defects Res A Clin Mol Teratol	106(10): p. 831-39
259	Amir Hossein Movahedian	2017	Congenital Heart Disease: Frequency and the Need for Intervention on the First Year of Birth	Journal of Research in Medical and Dental Science	5(1): 33-36
260	Heather Allison Boyd	2017	Association Between Fetal Congenital Heart Defects and Maternal Risk of Hypertensive Disorders of Pregnancy in the Same Pregnancy and Across Pregnancies	Circulation	136(1): p. 39-48
